# Supplementary material for: A Novel L-Asparaginase from Hyperthermophilic Archaeon Thermococcus sibiricus: Heterologous Expression and Characterization for Biotechnology Application
Source: Int J Mol Sci. 2021 Sep 13;22(18):9894. doi: 10.3390/ijms22189894 (PMC8470970; doi:10.3390/ijms22189894)
Supplement: Supplementary file 1 [file ijms-22-09894-s001.zip]

Archive with 1 entries (1 files):
- ijms-1305256-supplementary.pdf
